# Supplementary material for: Intramolecular Hydrogen Bonds Assisted Construction of Planar Tricyclic Structures for Insensitive and Highly Thermostable Energetic Materials
Source: Int J Mol Sci. 2024 Mar 31;25(7):3910. doi: 10.3390/ijms25073910 (PMC11012039; doi:10.3390/ijms25073910)
Supplement: Supplementary file 1 [file ijms-25-03910-s001.zip]

Archive with 1 entries (1 files):
- ijms-2922431-supplementary.pdf
